# Supplementary material for: Genomic Diversity, Population Structure, and Signature of Selection in Five Chinese Native Sheep Breeds Adapted to Extreme Environments
Source: Genes (Basel). 2020 Apr 30;11(5):494. doi: 10.3390/genes11050494 (PMC7290715; doi:10.3390/genes11050494)
Supplement: Supplementary file 1 [file genes-11-00494-s001.zip]

Archive with 12 entries (12 files):
- Figure S1.docx
- Figure S2.docx
- Figure S3.docx
- Figure S4.docx
- Table S1.docx
- Table S2.docx
- Table S3.xlsx
- Table S4.xlsx
- Table S5.xlsx
- Table S6.xlsx
- Table S7.xlsx
- Table S8.xlsx
