# Supplementary material for: Genomic Diversity, Population Structure, and Signature of Selection in Five Chinese Native Sheep Breeds Adapted to Extreme Environments
Source: Genes (Basel). 2020 Apr 30;11(5):494. doi: 10.3390/genes11050494 (PMC7290715; doi:10.3390/genes11050494)
Supplement: Supplementary file 1 [file genes-11-00494-s001.zip › Table S4.xlsx]

## Sheet: Sheet1
Table S4. GO terms and KEGG pathways of the top 1% Z(FST) values
Category	Term	Count	%	PValue	Genes	List Total	Pop Hits	Pop Total	Fold Enrichment	Bonferroni	Benjamini	FDR
GOTERM_CC_DIRECT	GO:0005783~endoplasmic reticulum	17	5.78231	0.00125746	GPAT4, FKTN, PDIA3, NBAS, ATL1, HACD2, KCNRG, TMEM259, TMEM64, MSRB3, CDS2, BAK1, DGAT2, CREB3L2, SV2A, UGGT1, HHATL	241	370	13162	2.5093	0.243711	0.243711	1.59122
GOTERM_BP_DIRECT	GO:0001558~regulation of cell growth	4	1.36054	0.0196659	SOCS2, ESM1, IGFBP1, IGFBP3	222	28	10659	6.85907	1	1	26.7187
GOTERM_BP_DIRECT	GO:1902043~positive regulation of extrinsic apoptotic signaling pathway via death domain receptors	3	1.02041	0.0208081	NF1, BMPR1B, ZSWIM2	222	11	10659	13.0946	1	0.999943	28.0437
GOTERM_BP_DIRECT	GO:0006260~DNA replication	5	1.70068	0.0224127	RFC5, NUP98, KAT7, PCNA, ORC2	222	52	10659	4.61668	1	0.999106	29.8673
KEGG_PATHWAY	oas04024:cAMP signaling pathway	8	2.72109	0.0233014	ADCY1, GRIN2B, CREB3L2, GRIN3B, HHIP, GHSR, ARAP3, TSHR	104	213	7729	2.79126	0.982669	0.982669	25.0393
GOTERM_BP_DIRECT	GO:0034644~cellular response to UV	4	1.36054	0.0236491	BAK1, PCNA, ATR, CDC25A	222	30	10659	6.4018	1	0.996145	31.2428
KEGG_PATHWAY	oas04110:Cell cycle	6	2.04082	0.0286253	GSK3B, RBL1, PCNA, ATR, CDC25A, ORC2	104	129	7729	3.45662	0.993231	0.917725	29.884
KEGG_PATHWAY	oas04014:Ras signaling pathway	8	2.72109	0.0290026	KSR2, FGF7, GRIN2B, NF1, FASLG, PLA2G6, PLA2G2E, RASA2	104	223	7729	2.66609	0.993668	0.815001	30.2162
GOTERM_CC_DIRECT	GO:0030027~lamellipodium	6	2.04082	0.0334513	PTK2, DYSF, TSC1, BCAR1, PKD2, ARAP3	241	98	13162	3.34372	0.999476	0.9771	35.1913
GOTERM_CC_DIRECT	GO:0030061~mitochondrial crista	2	0.680272	0.0361375	OPA1, SLC8B1	241	2	13162	54.6141	0.999717	0.934368	37.4503
GOTERM_BP_DIRECT	GO:0006952~defense response	3	1.02041	0.037629	CATHL3, BAC5, SC5	222	15	10659	9.6027	1	0.999196	45.136
KEGG_PATHWAY	oas03430:Mismatch repair	3	1.02041	0.0401265	RFC5, MSH6, PCNA	104	24	7729	9.28966	0.999127	0.828129	39.3842
KEGG_PATHWAY	oas00564:Glycerophospholipid metabolism	5	1.70068	0.0427943	CDS2, GPAT4, PEMT, PLA2G6, PLA2G2E	104	99	7729	3.7534	0.999459	0.777883	41.4118
KEGG_PATHWAY	oas04151:PI3K-Akt signaling pathway	10	3.40136	0.044553	ITGA9, PTK2, FGF7, TSC1, IL4R, GSK3B, CREB3L2, FASLG, IL6R, SPP1	104	352	7729	2.11129	0.999606	0.729237	42.7142
GOTERM_CC_DIRECT	GO:0005794~Golgi apparatus	14	4.7619	0.052967	ABCA7, MSH6, FKTN, FGF7, HEPACAM2, ATR, GAS8, GLCE, SCRG1, ADAM19, XRN1, GOLGA4, ATP8B4, KAT6A	241	432	13162	1.7699	0.999994	0.951217	50.0306
GOTERM_CC_DIRECT	GO:0005844~polysome	3	1.02041	0.0553959	AGO2, NAA38, RPS3	241	21	13162	7.80202	0.999997	0.920367	51.64
KEGG_PATHWAY	oas04015:Rap1 signaling pathway	7	2.38095	0.0588339	PARD6B, ADCY1, FGF7, GRIN2B, BCAR1, MAP2K3, ARAP3	104	208	7729	2.50106	0.99997	0.774606	52.3461
