# Supplementary material for: Genomic Diversity, Population Structure, and Signature of Selection in Five Chinese Native Sheep Breeds Adapted to Extreme Environments
Source: Genes (Basel). 2020 Apr 30;11(5):494. doi: 10.3390/genes11050494 (PMC7290715; doi:10.3390/genes11050494)
Supplement: Supplementary file 1 [file genes-11-00494-s001.zip › Table S5.xlsx]

## Sheet: Sheet1
Table S5. Candidate genes detected by the top 1% XP-EHH values
Chromosome/scaffold name	Gene start (bp)	Gene end (bp)	Gene stable ID	Gene name	Gene description
1	103219920	103271163	ENSOARG00000002562	IL6R	interleukin 6 receptor
1	244356365	244414301	ENSOARG00000006047	PLS1	plastin 1
1	111240152	111462621	ENSOARG00000010418	ATF6	activating transcription factor 6
1	120209436	120236094	ENSOARG00000013139	GART	phosphoribosylglycinamide formyltransferase, phosphoribosylglycinamide synthetase, phosphoribosylaminoimidazole synthetase
10	75064027	75351616	ENSOARG00000003624	DOCK9	dedicator of cytokinesis 9
10	1835291	2065511	ENSOARG00000006244	TDRD3	tudor domain containing 3
10	29454677	29502617	ENSOARG00000011653	RXFP2	relaxin family peptide receptor 2
13	22708358	22894220	ENSOARG00000001841	PIP4K2A	phosphatidylinositol-5-phosphate 4-kinase type 2 alpha
13	48462232	48472599	ENSOARG00000018738	BMP2	bone morphogenetic protein 2
15	52799205	52842351	ENSOARG00000011760	GDPD5	glycerophosphodiester phosphodiesterase domain containing 5
15	56185075	56229317	ENSOARG00000014742	CCDC34	coiled-coil domain containing 34
18	33232528	33326757	ENSOARG00000003951	CCDC33	coiled-coil domain containing 33
19	57395864	57446138	ENSOARG00000018090	C3orf20	chromosome 3 open reading frame 20
19	57456362	57476366	ENSOARG00000018360	CCDC174	coiled-coil domain containing 174
2	174727969	174769750	ENSOARG00000011172	MAP3K19	mitogen-activated protein kinase kinase kinase 19
20	17255738	17280646	ENSOARG00000008279	MRPS18A	mitochondrial ribosomal protein S18A
20	7453664	7481550	ENSOARG00000008335	COL11A2	collagen type XI alpha 2 chain
25	43127841	43132260	ENSOARG00000001947	C10orf71	chromosome 10 open reading frame 71
26	1902642	2316386	ENSOARG00000005968	CSMD1	CUB and Sushi multiple domains 1
3	10639205	10681566	ENSOARG00000012811	GAPVD1	GTPase activating protein and VPS9 domains 1
3	10723887	10750068	ENSOARG00000012942	RABEPK	Rab9 effector protein with kelch motifs
3	10756064	10791012	ENSOARG00000013001	PPP6C	protein phosphatase 6 catalytic subunit
3	10777374	10907419	ENSOARG00000013085	SCAI	suppressor of cancer cell invasion
3	10919230	10963342	ENSOARG00000013170	GOLGA1	golgin A1
3	216687734	216706443	ENSOARG00000018392	DESI1	desumoylating isopeptidase 1
4	91948779	92368732	ENSOARG00000002149	SND1	staphylococcal nuclease and tudor domain containing 1
4	113297576	113334114	ENSOARG00000004084	NUB1	negative regulator of ubiquitin like proteins 1
4	49251511	49489760	ENSOARG00000007707	NRCAM	neuronal cell adhesion molecule
5	49797770	49800184	ENSOARG00000014220	PCDHGA2	protocadherin gamma subfamily A, 2
5	99509492	99557151	ENSOARG00000018607	C5orf30	chromosome 5 open reading frame 30
5	49655120	49670009	ENSOARG00000018836	PCDHB7	protocadherin beta 7
5	49694520	49706894	ENSOARG00000018844	PCDHB14	protocadherin beta 14
5	49791580	49795751	ENSOARG00000018859	PCDHGA1	protocadherin gamma subfamily A, 1
6	29146028	29348864	ENSOARG00000016907	UNC5C	unc-5 netrin receptor C
6	29361947	29448079	ENSOARG00000017161	BMPR1B	bone morphogenetic protein receptor type 1B
7	82354750	82470057	ENSOARG00000000966	LIN52	lin-52 DREAM MuvB core complex component
7	82506652	82525293	ENSOARG00000000992	VSX2	visual system homeobox 2
7	82539860	82554033	ENSOARG00000001030	ABCD4	ATP binding cassette subfamily D member 4
7	68766907	68890740	ENSOARG00000021121	RTN1	reticulon 1
9	31974008	32251760	ENSOARG00000011206	SPIDR	scaffold protein involved in DNA repair
