# Supplementary material for: Genomic Diversity, Population Structure, and Signature of Selection in Five Chinese Native Sheep Breeds Adapted to Extreme Environments
Source: Genes (Basel). 2020 Apr 30;11(5):494. doi: 10.3390/genes11050494 (PMC7290715; doi:10.3390/genes11050494)
Supplement: Supplementary file 1 [file genes-11-00494-s001.zip › Table S6.xlsx]

## Sheet: Sheet1
Table S6. GO terms and KEGG pathways of the top 1% XP-EHH values
Category	Term	Count	%	PValue	Genes	List Total	Pop Hits	Pop Total	Fold Enrichment	Bonferroni	Benjamini	FDR
GOTERM_BP_DIRECT	GO:0009791~post-embryonic development	7	0.0126124	0.00164001	TAPT1, GNAQ, CSRNP1, CHST11, SEMA3C, CELA1, PPP1R13L	231	59	10659	5.47458	0.80818	0.80818	2.56188
GOTERM_MF_DIRECT	GO:0005201~extracellular matrix structural constituent	5	0.00900885	0.00218905	COL4A3, COL3A1, FBN2, COL11A2, COL5A2	219	27	10488	8.86859	0.391926	0.391926	2.7647
KEGG_PATHWAY	oas04512:ECM-receptor interaction	7	0.0126124	0.00266182	COL4A3, LAMB3, COL6A6, COL3A1, COL11A2, SV2C, COL5A2	121	90	7729	4.96814	0.362657	0.362657	3.19627
KEGG_PATHWAY	oas04611:Platelet activation	8	0.0144142	0.00366629	GNAQ, FYN, COL3A1, STIM1, PLCB1, COL11A2, COL5A2, ITPR2	121	128	7729	3.99225	0.462454	0.266825	4.37785
GOTERM_BP_DIRECT	GO:0005975~carbohydrate metabolic process	8	0.0144142	0.00414887	PGM5, HPSE, MGAM, GFPT2, MGAM2, MANBA, PGM2L1, GBA	231	94	10659	3.92705	0.984739	0.876464	6.36232
KEGG_PATHWAY	oas05146:Amoebiasis	7	0.0126124	0.00810318	COL4A3, LAMB3, GNAQ, COL3A1, PLCB1, COL11A2, COL5A2	121	113	7729	3.95692	0.747164	0.367667	9.44033
GOTERM_BP_DIRECT	GO:0048589~developmental growth	4	0.00720708	0.00861891	ADM, CHST11, SMAD4, STRA6	231	20	10659	9.22857	0.999835	0.945127	12.7917
GOTERM_MF_DIRECT	GO:0005524~ATP binding	36	0.0648637	0.0111469	SMARCAD1, FRK, UBE2G2, ATP10D, EPHA10, AURKA, KIF9, MCMDC2, MAP3K2, TTBK1, DGKG, BUB1, ABCD4, DHX36, HSPA5, DHX30, NIM1K, ERCC3, KIF3A, SGK3, MSH3, STK24, ATR, CPS1, NEK11, ATP13A4, GART, PRKD1, KIF1B, ASCC3, FYN, MAP3K19, MYO16, MERTK, BMPR1B, ACVR1	219	1137	10488	1.51632	0.921491	0.719806	13.36
GOTERM_CC_DIRECT	GO:0005938~cell cortex	5	0.00900885	0.0133463	PRKD1, CTTNBP2, GRM7, SNCA, ITPR2	271	45	13162	5.39647	0.960232	0.960232	15.9222
GOTERM_MF_DIRECT	GO:0005547~phosphatidylinositol-3,4,5-trisphosphate binding	4	0.00720708	0.0161913	MAPKAP1, IQGAP2, IQGAP1, ARHGAP9	219	26	10488	7.36776	0.975412	0.709214	18.8474
KEGG_PATHWAY	oas04520:Adherens junction	5	0.00900885	0.0230916	SORBS1, FYN, CREBBP, SMAD4, IQGAP1	121	70	7729	4.56257	0.980712	0.62733	24.7785
GOTERM_BP_DIRECT	GO:0034644~cellular response to UV	4	0.00720708	0.0262254	CREBBP, ATR, RHBDD1, CDC25A	231	30	10659	6.15238	1	0.998749	34.3087
GOTERM_BP_DIRECT	GO:0045944~positive regulation of transcription from RNA polymerase II promoter	17	0.0306301	0.031467	IL4, PID1, SATB2, HAX1, MED25, NCOA7, CELA1, PRKD1, ATF6, NCK1, DHX36, ZNF462, BMPR1B, ERCC3, SETD3, SLC30A9, ACVR1	231	445	10659	1.76276	1	0.998392	39.6823
GOTERM_CC_DIRECT	GO:0030424~axon	6	0.0108106	0.0360806	NRCAM, SYT4, PVALB, SNCA, GDPD5, ADAM22	271	89	13162	3.27427	0.999852	0.987841	37.7692
KEGG_PATHWAY	oas04350:TGF-beta signaling pathway	5	0.00900885	0.0368441	BMP2, CREBBP, SMAD4, BMPR1B, ACVR1	121	81	7729	3.94297	0.998243	0.718846	36.7152
GOTERM_MF_DIRECT	GO:0016868~intramolecular transferase activity, phosphotransferases	2	0.00360354	0.0411412	PGM5, PGM2L1	219	2	10488	47.8904	0.999928	0.907833	41.5779
GOTERM_BP_DIRECT	GO:0010976~positive regulation of neuron projection development	4	0.00720708	0.042001	PRKD1, TRIM67, FYN, NCK1	231	36	10659	5.12698	1	0.999249	49.2602
KEGG_PATHWAY	oas04151:PI3K-Akt signaling pathway	11	0.0198195	0.0465003	IL4, COL4A3, LAMB3, PPP2R5B, COL6A6, SGK3, COL3A1, IL6R, COL11A2, COL5A2	121	352	7729	1.99613	0.99968	0.738465	44.0287
KEGG_PATHWAY	oas04974:Protein digestion and absorption	6	0.0108106	0.0486308	COL4A3, COL6A6, COL21A1, COL3A1, COL11A2, COL5A2	121	128	7729	2.99419	0.999781	0.699887	45.534
KEGG_PATHWAY	oas04110:Cell cycle	6	0.0108106	0.0499888	CREBBP, SMAD4, BUB1, ATR, CDC25A, STAG1	121	129	7729	2.97098	0.999828	0.661531	46.474
GOTERM_BP_DIRECT	GO:0060548~negative regulation of cell death	3	0.00540531	0.0509671	PRKD1, NCK1, SMAD4	231	17	10659	8.14286	1	0.999457	56.2702
GOTERM_BP_DIRECT	GO:0045669~positive regulation of osteoblast differentiation	4	0.00720708	0.0546248	PRKD1, FBN2, BMPR1B, ACVR1	231	40	10659	4.61429	1	0.999144	58.8604
GOTERM_BP_DIRECT	GO:0007052~mitotic spindle organization	3	0.00540531	0.056542	MAP4, NDC80, AURKA	231	18	10659	7.69048	1	0.998505	60.16
GOTERM_BP_DIRECT	GO:0060079~excitatory postsynaptic potential	3	0.00540531	0.056542	GRIK2, SNCA, GRID2	231	18	10659	7.69048	1	0.998505	60.16
