# Supplementary material for: Genomic Diversity, Population Structure, and Signature of Selection in Five Chinese Native Sheep Breeds Adapted to Extreme Environments
Source: Genes (Basel). 2020 Apr 30;11(5):494. doi: 10.3390/genes11050494 (PMC7290715; doi:10.3390/genes11050494)
Supplement: Supplementary file 1 [file genes-11-00494-s001.zip › Table S7.xlsx]

## Sheet: Sheet1
Table S7. GO terms identified based on the FST approach between the short fat-tailed (Yabuyi sheep) and long fat-tailed (Karakul sheep) breeds.
Category	Term	Count	%	PValue	Genes	List Total	Pop Hits	Pop Total	Fold Enrichment	Bonferroni	Benjamini	FDR
GOTERM_CC_DIRECT	GO:0005654~nucleoplasm	38	0.064238	0.0110935	BTAF1, RAI1, MFSD8, SOX2, GCAT, COPS7A, CCDC91, BOP1, MAF1, HOXC6, ACOT7, ATN1, BCL11A, HOXC5, ANKRD11, EIF3L, USP10, SPRED1, PPP4R3B, XPOT, ZBTB48, IKZF4, SOX10, MICAL3, ZDHHC7, TRIM28, STXBP1, PARP10, RUBCN, APRT, HOXC10, SLTM, FAM222B, COG5, HOXC11, TFAP2C, GGA1, GLYR1	280	1187	13162	1.50486	0.921405	0.921405	13.3088
GOTERM_CC_DIRECT	GO:0070062~extracellular exosome	57	0.096357	0.0146372	RHOJ, COPA, RAB5B, FGF9, FAM3B, CXCL12, ACOT7, MGRN1, PLOD2, ARL15, ACOT11, SLC25A3, RALB, SNTB2, DPEP1, CLCA4, FLOT2, STXBP1, PDXP, PMM2, SLC26A4, SPAG9, CHMP1A, GNAQ, ABAT, CNTN1, GNB3, MYL6, CHMP2A, CARHSP1, ARF5, RIMS2, ALCAM, CD9, TPI1, CRISPLD2, SERINC1, PPL, GALNS, ENO2, SERPINC1, SCNN1A, PTPN6, CPNE7, EFEMP1, MYO1D, RPS5, ADIPOQ, GART, APRT, A1BG, NCSTN, CDH15, PPIB, PHB2, APAF1, MYLK	280	1991	13162	1.34576	0.965332	0.813808	17.203
GOTERM_BP_DIRECT	GO:0009952~anterior/posterior pattern specification	6	0.0101428	0.0177405	HOXC10, HOXC6, HOXC11, HOXC9, HOXC4, HOXC5	239	68	10659	3.93515	1	1	24.8299
GOTERM_BP_DIRECT	GO:0060325~face morphogenesis	4	0.0067619	0.0195695	DKK1, CRISPLD2, ANKRD11, LEF1	239	26	10659	6.86128	1	0.999976	27.0311
GOTERM_BP_DIRECT	GO:0030326~embryonic limb morphogenesis	4	0.0067619	0.0216608	HOXC10, DKK1, FGF9, LEF1	239	27	10659	6.60716	1	0.999609	29.4736
GOTERM_BP_DIRECT	GO:0042511~positive regulation of tyrosine phosphorylation of Stat1 protein	3	0.00507142	0.0239104	TNFRSF1A, KIT, IL21	239	11	10659	12.1632	1	0.998503	32.0155
KEGG_PATHWAY	oas03015:mRNA surveillance pathway	6	0.0101428	0.0284051	PPP2R3A, PABPN1L, SAP18, PPP2R5E, PYM1, CSTF1	131	102	7729	3.47059	0.996859	0.996859	30.3148
GOTERM_MF_DIRECT	GO:0043565~sequence-specific DNA binding	11	0.0185952	0.0327369	HOXC6, CAMTA1, IKZF4, HOXC12, FOXI3, HOXC9, HOXC4, HOXC5, SOX2, TRIM28, CREBL2	228	236	10488	2.14407	0.99934	0.99934	34.5376
GOTERM_BP_DIRECT	GO:0042098~T cell proliferation	3	0.00507142	0.0329326	NCSTN, P2RX7, RC3H1	239	13	10659	10.2919	1	0.999253	41.3722
KEGG_PATHWAY	oas05200:Pathways in cancer	13	0.0219762	0.0329746	MAX, CDKN1B, GNAQ, FGF9, PLEKHG5, MITF, RALB, LEF1, GNB3, KIT, DAPK2, CXCL12, CDK2	131	394	7729	1.9467	0.998777	0.965023	34.3131
GOTERM_CC_DIRECT	GO:0030139~endocytic vesicle	4	0.0067619	0.0347661	RAB5B, FLOT2, PLEKHG5, ITSN1	280	34	13162	5.53025	0.999687	0.932068	36.4292
KEGG_PATHWAY	oas04114:Oocyte meiosis	6	0.0101428	0.03514	CPEB3, ANAPC4, AURKA, PPP2R5E, ANAPC7, CDK2	131	108	7729	3.27778	0.999219	0.907894	36.1331
GOTERM_BP_DIRECT	GO:0001837~epithelial to mesenchymal transition	3	0.00507142	0.0378655	EPB41L5, TRIM28, LEF1	239	14	10659	9.55678	1	0.999008	45.9633
GOTERM_BP_DIRECT	GO:0001501~skeletal system development	4	0.0067619	0.0395698	HOXC10, RAI1, GNAQ, HEXA	239	34	10659	5.24686	1	0.997971	47.4695
GOTERM_BP_DIRECT	GO:2000584~negative regulation of platelet-derived growth factor receptor-alpha signaling pathway	2	0.00338095	0.0441606	PHF14, ADIPOQ	239	2	10659	44.5983	1	0.997687	51.3333
