# Supplementary material for: Genomic Diversity, Population Structure, and Signature of Selection in Five Chinese Native Sheep Breeds Adapted to Extreme Environments
Source: Genes (Basel). 2020 Apr 30;11(5):494. doi: 10.3390/genes11050494 (PMC7290715; doi:10.3390/genes11050494)
Supplement: Supplementary file 1 [file genes-11-00494-s001.zip › Table S8.xlsx]

## Sheet: Sheet1
Table S8. GO terms identified based on the XP-EHH approach between the short fat-tailed (Yabuyi sheep) and long fat-tailed (Karakul sheep) breeds.
Category	Term	Count	%	PValue	Genes	List Total	Pop Hits	Pop Total	Fold Enrichment	Bonferroni	Benjamini	FDR
GOTERM_CC_DIRECT	GO:0030139~endocytic vesicle	4	0.00821119	0.0238966	PLD1, OCLN, CUBN, LPAR1	242	34	13162	6.39864	0.986172	0.986172	25.7018
KEGG_PATHWAY	oas05010:Alzheimer's disease	7	0.0143696	0.0314649	TNFRSF1A, NOS1, ATP2A2, GRIN2B, RYR3, APAF1, CACNA1S	109	170	7729	2.91975	0.997771	0.997771	32.8133
GOTERM_CC_DIRECT	GO:0043025~neuronal cell body	6	0.0123168	0.0314673	ALCAM, SCN1A, ATXN10, MYO1D, TAC1, PMM2	242	96	13162	3.39928	0.996515	0.940964	32.4783
GOTERM_CC_DIRECT	GO:0005925~focal adhesion	11	0.0225808	0.0338374	ALCAM, TNS3, CD9, PTK2, FOCAD, RPL8, MRC2, SNTB2, SYNPO2, FLNB, IKBIP	242	280	13162	2.13669	0.997741	0.868791	34.4801
GOTERM_CC_DIRECT	GO:0030315~T-tubule	3	0.00615839	0.0338421	SCN1A, NOS1, CACNA1S	242	16	13162	10.1978	0.997743	0.782039	34.484
KEGG_PATHWAY	oas05014:Amyotrophic lateral sclerosis (ALS)	4	0.00821119	0.0357691	TNFRSF1A, NOS1, GRIN2B, APAF1	109	52	7729	5.45448	0.999048	0.969148	36.4345
KEGG_PATHWAY	oas04014:Ras signaling pathway	8	0.0164224	0.0362333	PLD1, KSR2, GRIN2B, FGF9, NGFR, GNB3, SHC3, PLA2G4D	109	223	7729	2.54379	0.999132	0.904601	36.8141
GOTERM_CC_DIRECT	GO:0016324~apical plasma membrane	7	0.0143696	0.040183	SLC26A4, PLD1, TJP1, PTK2, OCLN, CUBN, SCNN1A	242	137	13162	2.77897	0.999296	0.765863	39.5742
